# Supplementary material for: The Effect of Conduction Exercise and Self-Acupressure in Treatment of Parkinson's Disease: A Pilot Study
Source: Evid Based Complement Alternat Med. 2020 Aug 11;2020:7950131. doi: 10.1155/2020/7950131 (PMC7439182; doi:10.1155/2020/7950131)
Supplement: Supplementary Materials — Supplementary Material 1: informed consent form Supplementary Material 2: CONSORT 2010 Checklist guide to practicing CE and SA (it depicts the full procedure of practicing the exercise regimen). Supplementary Material 3: guide to practicing CE and SA (it depicts the full procedure of practicing the exercise regimen). Supplementary Material 4: custom-designed questionnaire (it shows all the questions listed in this questionnaire, which is the secondary outcome).Thank you and sorry for the trouble. [file 7950131.f1.zip]

Archive with 4 entries (4 files):
- Supp Material 1 - Informed consent form.pdf
- Supp Material 2 - CONSORT 2010 Checklist.pdf
- Supp Material 3- Guide to practicing CE and SA.pdf
- Supp Material 4 - Custom-designed questionnaire.pdf
